# Supplementary material for: Porcine TRIM21 Enhances Porcine Circovirus 2 Infection and Host Immune Responses, But Inhibits Apoptosis of PCV2-Infected Cells
Source: Viruses. 2022 Jan 15;14(1):156. doi: 10.3390/v14010156 (PMC8780438; doi:10.3390/v14010156)
Supplement: Supplementary file 1 [file viruses-14-00156-s001.zip]

Archive with 1 entries (1 files):
- viruses-1536619-supplementary.pdf
